# Supplementary material for: Characterization of YABBY transcription factors in Osmanthus fragrans and functional analysis of OfYABBY12 in floral scent formation and leaf morphology
Source: BMC Plant Biol. 2024 Jun 21;24:589. doi: 10.1186/s12870-024-05047-y (PMC11191298; doi:10.1186/s12870-024-05047-y)
Supplement: Supplementary file 2 — Supplementary Material 2 [file 12870_2024_5047_MOESM2_ESM.xlsx]

## Sheet: Table S1
Table S1 Primer sequences for qRT-PCR.
Primer name	Sequences (5'→3')
OfYABBY1-qF	CAATTCTAGCGGTTAGCGTTCC
OfYABBY1-qR	TTCTGGAAATCTTGAAGGTGAGC
OfYABBY2-qF	GCACCAGAAACAACAATCTACCA
OfYABBY2-qR	TAAATCGGTTATAGGCTGAAGGAA
OfYABBY3-qF	TGCGACCTCCCATTACGAA
OfYABBY3-qR	TCTCCAACATCAGCCCAAAGT
OfYABBY4-qF	GCTTCATTTTGGACAGTCATTCTC
OfYABBY4-qR	TTCGGATTGGGCTGATTGAT
OfYABBY5-qF	AGGACGAAATCCAACGCATC
OfYABBY5-qR	TCTCTCCCGCCGTAAGCAT
OfYABBY6-qF	TCAAGACTGTGACTGTGCGATG
OfYABBY6-qR	AGATGTGGAAACCCCAACGA
OfYABBY7-qF	TCTGATGCCAATTCGGGG
OfYABBY7-qR	ACACATTAGTTTTCTTCACGGGTT
OfYABBY8-qF	TTGTGGAGGAGATTCGCAGTC
OfYABBY8-qR	TTGGGTTTCTTCACGGGTTG
OfYABBY12-qF	CCTCCAGAGAAAAGACATCGTG
OfYABBY12-qR	CATTGTTTATTGCCATCCGG
OfYABBY13-qF	TTATCAAGGAGGAGATTCAGAGGA
OfYABBY13-qR	TAATTAGGATTTTTTGCCGCAG

## Sheet: Table S2
Table S2 Specific amplification primers for the construction of OfYABBY12 pCAMBIA1300, pGBKT7, and pGreenII 62-SK vectors.
Primer Name	Forward Primer sequence（5’→3’）	Reverse Primer sequence（5’→3’）
pCAMBIA1300-OfYABBY12	aagcttctgcaggggcccgggATGTCACTGGACATGACCAGTGC	gcccttgctcaccatggtaccTTGTTTATTGCCATCCGGCT
pGBKT7-OfYABBY12	tcagaggaggacctgcatatgATGTCACTGGACATGACCAGTGC	atgcggccgctgcaggtcgacTTGTTTATTGCCATCCGGCT
pGreenII 62-SK-OfYABBY12	atcgataccgtcgacctcgagATGTCACTGGACATGACCAGTGC	tcagcgtaccgaattggtaccTTGTTTATTGCCATCCGGCT

## Sheet: Table S3
Table S3 Basic information on the YABBY genes of O. fragrans.
Gene	Rename	Subfamily	Chr. NO.	Property of YABBY protein			CDS sequence
				Length/aa	pI	Molecular weight/D
evm.model.Contig418.1	OfYABBY1	YAB2	Chr06	245	7.16	27102.9	ATGCTATATAGAGTAGCCCCTTATGGGGTGGTCGAGTTGGTTAGCATGGAGACCTTTAGTCATGAGTTCGGGAACCCTATCAACACTTTATCAGTCGAGTCTGTTGCACCGGGCTTGCTTAGTGTGGTTAATCTGACTGACGTGTTAAAAACTTCGTCACCGATCTCTTTCCACGAGGATCCGGCGAAAATGTCACTGGACATGACCGGCTCCGAACGTGTTTGTTACGTTCACTGCAACTTCTGCAACACAATTCTAGCGGTTAGCGTTCCATGCAACAGTATGCTAACCATTGTCACAGTCAGATGTGGCCATTGCTCCAATTTGCTGTCTGTTAACGTGGGAGCTTTGCTTCAGTCTGCTCACCTTCAAGATTTCCAGAAACAACAATCTACCACT…
evm.model.Contig385.68	OfYABBY2	YAB2	Chr06	247	7.20	27394.1	ATGCTATATAGAGTAGCCCCTTATGGGGTGGTCGAGTTGGTTAGCGTGGAGACCTTTAGTCATGAGTTCGGGAACCCTATCAACACTTTCTCAGTCGAGTCTGTTGCACCGGGCTTGCTTAGTGTGGTTAATCTGACTGACGTGTTAAAAACTTCGTCACCGATCTCTTTCCACGAGGATCCGGCGAAAATGTCACTGGACATGACCGGCTCCGAACGTGTTTGTTACGTTCACTGCAACTTCTGCAACACAATTCTAGCGGTTAGCGTTCCATGCAACAGTATGCTAACCATTGTCACAGTCAGATGTGGCCATTGCTCCAATTTGCTGTCTGTTAACGTGGGAGCTTTGCATCAGTCTGCTCACCTTCAAGATTTCCAGCACCAGAAACAACAATCT…
evm.model.Contig211.29	OfYABBY3	YAB5	Chr10	169	8.49	19255.9	ATGTCGAGCTACATCGATGTGCCCGAGCAACTCTGCTACATCCCTTGCAATTTCTGCAATATTGTTCTTGCGGTGAGTGTTCCATGCAGCAACTTGTTTGATATTGTGACCGTTCGATGTGGACACTGTACAAATCTGTGGTCCGTGAACATGGCAGCTGCATTCCAGCCTCTGTCCTGGCAAGATGCTCAGGCTCCCAACTACATTTCCTCTGAGCACAAGAACGACCATGGTTCTTCTTCCAAATGCAACAACAAGATGCCAATGCGACCTCCCATTACGAATAAAACTGAAGAGAGGATCGTGAATAGACCTCCTGAGAAGAGGCAACGAGTACCATCTGCATACAACCAGTTCATAAAAGAGGAGATTCAGAGAATCAAAGCCAATAATCCAGAA…
evm.model.Contig139.111	OfYABBY4	FIL/YAB3	Chr11	210	7.68	23399.7	ATGTCTTCTTCATCTGCTTTTACACCGGACCACCACCACCTCTCTACTTCGGAGCAGCTATGTTACGTCCATTGCAACTTTTGTGACACTGTCCTCGCGGTGAGTGTTCCTTGCACGATTTTGTTCAAGACTGTGACAGTGCGATGCGGCCATTGCACCAACCTTCTGTCTGTGAACATGCGCGGACTGCTGCTTCCCACATCAAATCAGCTTCATTTTGGACAGTCATTCTCTTCTCAGAATCTTCTGGAGGAGATTCGGAACTCGCCATCCAACATGTTGATCAATCAGCCCAATCCGAACGAGTCTCTGAATCTAGTTCGAGGAACAGATGATCTTCCAAAGCCTCTAGTTGCTAACAGACCCCCGGAGAAGCGACAGAGAGTGCCATCTGCTTAC…
evm.model.Contig29.76	OfYABBY5	FIL/YAB3	Chr11	240	6.29	26929.8	ATGTCCTCTTCATCATCTGCTTTTGCACCGGACCACCACCATGTTTCTCCTTCCGAGCAGCTCTGTTACGTCCATTGTAACTTTTGTGATACTGTCCTCGTGGTGAGTGTTCCTTGCACAAGCTTGTTCAAGACTGTGACGGTTCGATGTGGCCACTGCACCAATCTTCTGACAGTGAACATGCGCGGCCTGCTCGTTCCTACAGCTAATCAGCTTCATCTTGAACATTCATTCTTCTCACCTCAGAATTTTATGGAGGAGATTCGGAATCCACCATCAAACTTGTCCATGAATCAGCCCAATCTGAACGAGTCCGTGATGTCCATTCAAGGCGACGAGATTCCTAAGCCTCCCATCCCCATTAGACCTCCGGCGAAAAGCCAGAGAGTGCCATCTGCT…
evm.model.Contig479.5	OfYABBY6	FIL/YAB3	Chr16	224	7.69	25110.7	ATGTCTTCTTCATCTACTTTTACACCGGACCACCACCACCTCTCTCCTTCGGAGCAGCTCTGTTACGTCCATTGCAACTTTTGTGACACTGTCCTCGCGGTGAGTGTTCCTTGCACAATTTTGTTCAAGACTGTGACTGTGCGATGCGGCCATTGCACCAACCTTCTGTCTGTGAACATGCGGGGAATGATTCTACCCACTTCAAATCAGCTTCACTATGGACACTCATTCTTCTCTCCTCAGAATCTTCTGGTATATGATCTGAAATCGTTGGGGTTTCCACATCTTAGTGAAGAGATGCGGAACTCGCCATCCAACTTGTTGATCAATCAGCCCAATCCGAATGAGTCTCTGATGCCAATTCGGGGAATAGAAGAGCTTCCTAAGCCTCCAGTTGCT…
evm.model.Contig200.6	OfYABBY7	FIL/YAB3	Chr16	211	7.69	23626	ATGTCTTCTTCATCTACTTTTACACCGGACCACCACCACCTCTCTCCTTCGGAGCAGCTCTGTTACGTCCATTGCAACTTTTGTGACACTGTCCTCGCGGTGAGTGTTCCTTGCACAATTTTGTTCAAGACTGTGACTGTGCGATGCGGCCATTGCACCAACCTTCTGTCTGTGAACATGCGGGGAATGATTCTACCCACTTCAAATCAGCTTCATTATGGACACTCATTCTTCTCTCCTCAGAATCTTCTGGAGGAGATGCGGAGCTCGCCATCCAACTTGTTGATCAATCAGCCCAATCCGAATGAGTCTCTGATGCCAATTCGGGGAATAGAAGAGCTTCCTAAGCCTCCAGTTGCTAACAGACCACCGGAGAAGCGACAGAGAGTGCCATCTGCT…
evm.model.Contig473.3	OfYABBY8	FIL/YAB3	Chr16	207	6.18	23189.3	ATGTCCTCTTCATCATCCGCTTTTGAACCGGACCACCACCATGTTTCTCCTTCGGAGCAGCTCTGTTACGTCCATTGCAACTTTTGTGACACTGTCCTCGCGGTGAGTGTTCCTTGCACAAGCTTGTTCAATACTGTGACAGTTCGATGTGGCCACTGCACCAACCTTCTTTCCGTGAACGTGCGCGGCTTTCTTGTTCCTACAGCTAATCAGCTTCATCTTGGAAATTCGTTCTTCTCTCCTCAGAATCTTGTGGAGGAGATTCGCAGTCCGCCATCAAACTTGCCAATGGATCAGCCTAATCTGAACGAGTCCTTGATGTCCATTCGTGGCGATGAGCTTCCCAAGCCTCCTGTCCCCAATAGACCTCCAGAGAAGAGACAAAGAGTGCCATCTGCT…
evm.model.Contig616.16	OfYABBY9	INO	Chr21	188	6.23	21192	ATGTCAACCTTCAATTATCTCTATGATCACCAAGAGCAAATTTGCTACGTGAAATGTGGTTATTGCACTACCATTTTACTGGTTAGTGTTCCATGCAACAGCTTATCCATGGAGATGACAGTCAAATGTGAACACTGCGCTACACTTTTACTGGTGCAGCCACCCAAACAAGAAGTTTTTTCTCAAGAACTGGACAAGGATGAGAAAGCAATAAAAATGCATTGTCCATCTCTCGGTTTCTCGTCCGGAGAAGAAGAGGAGGAGAATATTTCGACCCCGATTAAGCAAGTTATCAATAAACCCCCTGAGAAGAGACAGCGAGCTCCGTCGGCATATAATTATTTCATCAAAGAAGAAATCAGAAGACTCAAGGCTGAAAATCCTGGCATGACTCACAAG…
evm.model.Contig514.43	OfYABBY10	INO	Chr21	188	6.31	21166	ATGTCAACCTTCAATTATCTCTATGATCACCAAGAGCAAATTTGCCATGTGAAATGTGGTTATTGCACTACCATTTTACTGGTTAGTGTTCCATGCAACAGCTTATCCATGGAGATGACAGTCAAATGTGAACACTGCGCTACCCTTTTACTGGTGCAGCCACCCAAACAAGAAGTTTTTTCTCAAGAACTGGACAAGGATGAGAAAGCAATAAAAATGCATTGTCCATCTCTCGGTTTCTCGTCCGGAGAAGAAGAGGAGGAGAATATTTCGACCCCGATTAAGCAAGTTATCAATAAACCCCCTGAGAAGAGACAGCGAGCTCCGTCGGCATATAATTATTTCATCAAAGAAGAAATCAGAAGACTCAAGGCTGAAAATCCTGGCATGACTCACAAG…
evm.model.Contig212.14	OfYABBY11	CRC	Chr21	161	9.3	17820.3	ATGGATTTGGTTCAATCATCTGAGCATCTTTGCTATGTCCGGTGCAACTTCTGCAACACTGTTCTTGCGGTTGGGATTCCATTCAAGAGGTTGTTGGAAACTGTCACAGTGAAATGTGGACATTGCAGCAATCTCTCCTTTCTTAGCACCAGACCTCCACTTCAAGGACAATGTTTTGATCATCAAACAAGTCATGTCCAGGTTTTCTGCAGTGAAGTTAAGAAAGGACAATCTTCATCATCACCCTCGTCCACGTCCAGTGAACCCTTGTCCCCGAAAGCCCCATTTGTTGTGAAACCACCTGAGAAGAAGCATAGGCTTCCATCAGCCTACAATAGGTTTATGAAGGAAGAGATACAGCGTATCAAGGCAGCCAATCCAGAGATACCGCATCGAGAA…
evm.model.Contig495.11	OfYABBY12	YAB2	Chr23	165	8.98	18622.2	ATGTCACTGGACATGACCAGTGCTGAACGTGTTTGTTACGTTCACTGCAACTTCTGCAACACAATTCTGGCGGTTAGTGTTCCATGCAACAGTACGGTGACCATTGTCACAGTCAGATGTGGCCATTGCTCCAATTTGCTGTCTGTTAATATGGGAGCTTTGCTTCAGTCTGCTCATCTTCAAGATTTTCAGCACCAGAAACAACAATCTATCACTGAATTTACTACTACCAAAGAATGTGGTTCATCATCAAAATGCAGCAAATTGGCACCATTTGAGCATGAATATGAACAACCTCGATTGACTCCGATACGTCCTCCAGAGAAAAGACATCGTGTTCCTTCAGCATATAACCGATTTATCAAGGAGGAGATTCAGAGGATAAAAGCTAGCAATCCA…
evm.model.Contig420.70	OfYABBY13	YAB2	Chr23	149	8.85	16692	ATGTCACTGGACATGACCGGTGCCGAACGTGTTTGTTACGTTCACTGCAACTTCTGCAACACAATTCTCGCGGTTAGTGTTCCATGCAACAGTACGGTGACCATTGTCACAGTCAGATGTGGCCATTGCTCCAATTTGCTGTCTGTTAATATGGGAGCTTTGCTTCAGTCTGCTCATCTTCAAGATTTTCAGCACCAGAAACAACAATCTATCACTGAATTTACTACTACCAAAGAATGTGGTTCATCATCAAAATGCAGCAAATTGGCACCATTTGAGCATGAATATGAACAACCTCGATTGACTCCGATACGTCCTCCAGAGAAAAGACATCGTGTTCCTTCAGCATATAACCGATTTATCAAGGAGGAGATTCAGAGGATAAAAGCTAGCAATCCA…

## Sheet: Table S4
Table S4 Ten different motifs commonly observed in OfYABBY proteins.
Motif	Motif Sequence	Width
1	PKPPVPNRPPEKRQRVPSAYNRFIKEEIQRIKAGNPEISHREAFSAAAKN	50
2	HMSPSEQLCYVHCNFCBTVLAVSVPCNSLFKTVTVRCGHCTNLLSVNMRG	50
3	WAHFPHIHFGLMPDQ	15
4	VKKPNVCQQEGEDVLMKDGFL	21
5	SPQNLLEEIRNSPSNLLINQPNPNESLMPIRGDE	34
6	KQQSTTEFAATKECGSSSKCSKLAPFEPEYE	31
7	LLQSAHLQDFQ	11
8	MLYRVAPYGVVELVSMETFSHEFGNPINTFSVESVAPGLLSVVNLTDVLK	50
9	SSSSAFTPDHH	11
10	GZRKMDKAVGGEGVQHEGGFY	21

## Sheet: Table S5
Table S5 Protein sequences of YABBYs used for phylogenetic relationship analysis.
Gene mane	Protein sequence
OfYABBY1	MLYRVAPYGVVELVSMETFSHEFGNPINTLSVESVAPGLLSVVNLTDVLKTSSPISFHEDPAKMSLDMTGSERVCYVHCNFCNTILAVSVPCNSMLTIVTVRCGHCSNLLSVNVGALLQSAHLQDFQKQQSTTELAANKECGSSSRCSKLAPLEPEYEQPRMTPIRPPEKRQRVPSAYNRFIKEEIQRIKASNPEISHREAFSTAAKNWAHFPHIHFGLKLDGNKQAKMDHAVGGEGTQHSLGFY
OfYABBY5	MSSSSSAFAPDHHHVSPSEQLCYVHCNFCDTVLVVSVPCTSLFKTVTVRCGHCTNLLTVNMRGLLVPTANQLHLEHSFFSPQNFMEEIRNPPSNLSMNQPNLNESVMSIQGDEIPKPPIPIRPPAKSQRVPSAYNRFIKDEIQRIKAGNPDISHREAFSAAAKNWAHFPHIHFGLMPDQPVKKPNVCQQEGEDVLIKDGFLTPEIYPFSIIVLVYPDLQKDYVTVDVALHQINAYGGREF
OfYABBY9	MSTFNYLYDHQEQICYVKCGYCTTILLVSVPCNSLSMEMTVKCEHCATLLLVQPPKQEVFSQELDKDEKAIKMHCPSLGFSSGEEEEENISTPIKQVINKPPEKRQRAPSAYNYFIKEEIRRLKAENPGMTHKQAFSTAAKNWAHFPQSQYNGGDGYGEGERKMAKASDAKEVASEGNSFLGAKTPFY
OfYABBY13	MSLDMTGAERVCYVHCNFCNTILAVSVPCNSTVTIVTVRCGHCSNLLSVNMGALLQSAHLQDFQHQKQQSITEFTTTKECGSSSKCSKLAPFEHEYEQPRLTPIRPPEKRHRVPSAYNRFIKEEIQRIKASNPAISHREAFSTAAKNPN
OfYABBY2	MLYRVAPYGVVELVSVETFSHEFGNPINTFSVESVAPGLLSVVNLTDVLKTSSPISFHEDPAKMSLDMTGSERVCYVHCNFCNTILAVSVPCNSMLTIVTVRCGHCSNLLSVNVGALHQSAHLQDFQHQKQQSTTELAANKECGSSSRCSKLAPLEPEYEQPRMTPIRPPEKRQRVPSAYNRFIKEEIQRIKASNPEISHREAFSTAAKNWAHFPHIHFGLKLDGNKQAKMDHAVGGEGTQHSLGFY
OfYABBY12	MSLDMTSAERVCYVHCNFCNTILAVSVPCNSTVTIVTVRCGHCSNLLSVNMGALLQSAHLQDFQHQKQQSITEFTTTKECGSSSKCSKLAPFEHEYEQPRLTPIRPPEKRHRVPSAYNRFIKEEIQRIKASNPAISHREAFSTAAKNWAHFPHIHFGLKPDGNKQ
OfYABBY7	MSSSSTFTPDHHHLSPSEQLCYVHCNFCDTVLAVSVPCTILFKTVTVRCGHCTNLLSVNMRGMILPTSNQLHYGHSFFSPQNLLEEMRSSPSNLLINQPNPNESLMPIRGIEELPKPPVANRPPEKRQRVPSAYNRFIKDEIQRIKAGNPDISHREAFSAAAKNWAHFPHIHFGLMPDQPVKKTNVCQQEGEDVLMKDGFLAPANVGVSPY
OfYABBY6	MSSSSTFTPDHHHLSPSEQLCYVHCNFCDTVLAVSVPCTILFKTVTVRCGHCTNLLSVNMRGMILPTSNQLHYGHSFFSPQNLLVYDLKSLGFPHLSEEMRNSPSNLLINQPNPNESLMPIRGIEELPKPPVANRPPEKRQRVPSAYNRFIKDEIQRIKAGNPDISHREAFSAAAKNWAHFPHIHFGLMPDQPVKKTNVCQQEGEDVLMKDGFLAPANVGVSPY
OfYABBY3	MSSYIDVPEQLCYIPCNFCNIVLAVSVPCSNLFDIVTVRCGHCTNLWSVNMAAAFQPLSWQDAQAPNYISSEHKNDHGSSSKCNNKMPMRPPITNKTEERIVNRPPEKRQRVPSAYNQFIKEEIQRIKANNPEISHREAFSTAAKNWAHFPHIHFGLMLESNDQAKRGL
OfYABBY11	MDLVQSSEHLCYVRCNFCNTVLAVGIPFKRLLETVTVKCGHCSNLSFLSTRPPLQGQCFDHQTSHVQVFCSEVKKGQSSSSPSSTSSEPLSPKAPFVVKPPEKKHRLPSAYNRFMKEEIQRIKAANPEIPHREAFSAAAKNWARYIPNTPGSVSSSSNNNV
OfYABBY4	MSSSSAFTPDHHHLSTSEQLCYVHCNFCDTVLAVSVPCTILFKTVTVRCGHCTNLLSVNMRGLLLPTSNQLHFGQSFSSQNLLEEIRNSPSNMLINQPNPNESLNLVRGTDDLPKPLVANRPPEKRQRVPSAYNRFIKDEIQRIKAGNPDISHREAFSAAAKNWAHFPHIHFGLMPDQPVKKLNVCQQEGEDVLMKDGFLAPANVGVSPY
OfYABBY8	MSSSSSAFEPDHHHVSPSEQLCYVHCNFCDTVLAVSVPCTSLFNTVTVRCGHCTNLLSVNVRGFLVPTANQLHLGNSFFSPQNLVEEIRSPPSNLPMDQPNLNESLMSIRGDELPKPPVPNRPPEKRQRVPSAYNRFIKDEIQRIKAGNPDITHREAFSAAAKNWAHFPHIHFGIMPDQPVKKPNVCQQEEEDVLMKDEFLSPANVV
OfYABBY10	MSTFNYLYDHQEQICHVKCGYCTTILLVSVPCNSLSMEMTVKCEHCATLLLVQPPKQEVFSQELDKDEKAIKMHCPSLGFSSGEEEEENISTPIKQVINKPPEKRQRAPSAYNYFIKEEIRRLKAENPGMTHKQAFSTAAKNWAHFPQSQYNGGDGYGEGERKMAKASDAKEVASEGNSFLGAKTPFY
VvYABBY1	MDLVPPSEHLCYVRCNFCNTVLAVGIPCKRLLDTVTVKCGHCSNLSFLSTRPPLQGQCLDHQMSLQGVCNDFRKGQSSSSSSSTSSEPVSPKAPFVVKPPEKKHRLPSAYNRFMKEEIQRIKVANPEIPHREAFSAAAKNWARYIPNSPAGSVSESSNNE
VvYABBY2	MSTLNHLFDLQEQICYVQCGFCTTILLVSVPYSSLSMVVTVRCGHCASLLSVNMMKASFVPLHLLASLSQDEPKEGCPNEEGAQKASDKRSPSMVASSDNEEDDIVPVHHVVNKPPEKRQRAPSAYNRFIKEEIRRLKAENPKMTHKEAFSTAAKNWAHFPAIQLKGAGESCSQER
VvYABBY3	MSSSSTLSLDHLPPSEQLCYVHCNICDTVLAVSVPCTSLFKTVTVRCGHCTNLLPVNLRGLLLPSANQLHLGHAFFSPSHNLLEEIPNPSPNFLINQTTANDFSVSARGGADELPRPPVINRPPEKRQRVPSAYNRFIKDEIQRIKAGNPDITHREAFSAAAKNWAHFPHIHFGLMPDQTMKKTNVRQQEGEDVLMKDGFFASANVGVSPY
VvYABBY4	MSLDITPERVCYVHCNFCNTILAVSVPCTSLFTIVTVRCGHCANLLSVNMGALLQTVPTQDLQSQKQQLSCGDPSEDCGSSSKCNKFSAFESAEHEQPRMPPIRPPEKRQRVPSAYNRFIKEEIQRIKASNPDITHREAFSTAAKNWAHFPHIHFGLKLDGNKQGKLDQAFAGEGPHKAHGFY
VvYABBY5	MSLDIASERVCYVHCNFCNTILAVSVPCTSVFNAVTIRCGHCANLLSVNMGALLQTVPLHDLQKENLLFQASSKECGSSSKFHKVAAMDSSDNEQPRMLPKGAAQEKKQRVPSAYNRFIKEEIQRIKANNPDISHKEAFSTAAKNWAHFPHIHFGLTLNNSKSDKANFDEAFSGEGPRKTQGFY
VvYABBY6	MSSCIDVASEQLCYIPCNFCNIVLAVSVPCSSLFDIVTVRCGHCTNLWSVNMAAAFQSLSWQDVQAPNYTSPDYRIDLGSSSKCNTKMAMRAPASNISEERIVNRPPEKRQRVPSAYNQFIKEEIQRIKANNPDISHREAFSTAAKNWAHFPHIHFGLMLETNNQPKLDEGSEKHLMSKAALRNK
VvYABBY7	MSSSSAFSPDHLSPTSDQLCYVHCNFCDTVLAVSVPCTSLFKTVTVRCGHCTNLLSVNMRGLLLPAANQLHLGHSLFSPHNILEEIRSPPSSMLINQPNPNEAVMPVRGVDEIPKPPVVNRPPEKRQRVPSAYNRFIKDEIQRIKAGNPGISHREAFSAAAKNWAHFPHIHFGLMPDQPVKKANVRQQEGEDMLMKDGFFAPANVGVSPY
AtCRC	MNLEEKPTMTASRASPQAEHLYYVRCSICNTILAVGIPLKRMLDTVTVKCGHCGNLSFLTTTPPLQGHVSLTLQMQSFGGSDYKKGSSSSSSSSTSSDQPPSPSPPFVVKPPEKKQRLPSAYNRFMRDEIQRIKSANPEIPHREAFSAAAKNWAKYIPNSPTSITSGGHNMIHGLGFGEKK
AtFIL	MSMSSMSSPSSAVCSPDHFSPSDHLCYVQCNFCQTILAVNVPYTSLFKTVTVRCGCCTNLLSVNMRSYVLPASNQLQLQLGPHSYFNPQDILEELRDAPSNMNMMMMNQHPTMNDIPSFMDLHQQHEIPKAPPVNRPPEKRQRVPSAYNRFIKEEIQRIKAGNPDISHREAFSAAAKNWAHFPHIHFGLVPDNQPVKKTNMPQQEGEDNMVMKEGFYAPAAANVGVTPY
AtYAB2	MSVDFSSERVCYVHCSFCTTILAVSVPYASLFTLVTVRCGHCTNLLSLNIGVSLHQTSAPPIHQDLQPHRQHTTSLVTRKDCASSSRSTNNLSENIDREAPRMPPIRPPEKRQRVPSAYNRFIKEEIQRIKACNPEISHREAFSTAAKNWAHFPHIHFGLKLDGNKKGKQLDQSVAGQKSNGYY
AtINO	MNINKTYLSVYIYTHTHTHISPIIHRTHTLSMTKLPNMTTTLNHLFDLPGQICHVQCGFCTTILLVSVPFTSLSMVVTVRCGHCTSLLSVNLMKASFIPLHLLASLSHLDETGKEEVAATDGVEEEAWKVNQEKENSPTTLVSSSDNEDEDVSRVYQVVNKPPEKRQRAPSAYNCFIKEEIRRLKAQNPSMAHKEAFSLAAKNWAHFPPAHNKRAASDQCFCEEDNNAILPCNVFEDHEESNNGFRERKAQRHSIWGKSPFE
AtYAB3	MSSMSMSSSSAPAFPPDHFSSTDQLCYVHCSFCDTVLAVSVPPSSLFKTVTVRCGHCSNLLSVTVSMRALLLPSVSNLGHSFLPPPPPPPPPNLLEEMRSGGQNINMNMMMSHHASAHHPNEHLVMATRNGRSVDHLQEMPRPPPANRPPEKRQRVPSAYNRFIKEEIQRIKAGNPDISHREAFSAAAKNWAHFPHIHFGLMADHPPTKKANVRQQEGEDGMMGREGFYGSAANVGVAHN
AtYAB5	MANSVMATEQLCYIPCNFCNIILAVNVPCSSLFDIVTVRCGHCTNLWSVNMAAALQSLSRPNFQATNYAVPEYGSSSRSHTKIPSRISTRTITEQRIVNRPPEKRQRVPSAYNQFIKEEIQRIKANNPDISHREAFSTAAKNWAHFPHIHFGLMLESNKQAKIA
SlYABBY1	MSSSSPNSSCLNLLESADHKINTMDPSEHLCYVRCSFCNTILAVGIPCKKLLDTVTVKCGHCGNLSFLSSRPPIQPQFFDHQPILQHQDFFNNFKKGQSSSSSEPSSPKAPFVVKPPEKKHRLPSAYNRFMKDEIQRIKAAHPQIPHREAFSAAAKNVHSKYSKWDLG
SlYABBY2	MSSSSAAFAPDHHLHHHHLSPPSGEQLCYVQCNFCDTVLAVSVPCSSFFKNVTVRCGHCTNLLSVNIILPTAANQLHLPHSFFSPHNLLDEIRNNPPSLLMNQQINPNESLMPVRGGVDEIPKPPVANRPPEKRQRVPSAYNRFIKDEIQRIKAGNPDISHREAFSAAAKNWAHFPHIHFGLMPDQPVKKPNACQQEGEDVLMKEGFLAPANIGVSPY
SlYABBY3	MSTLNNHLFELQDTICYVQCGYCTTILLVSVPCSSLCNKVVTVRCGHCTTLLSLNLIKPSLHLFASFDQTHQPPEVDKDETDDANKKNSNSDEEDQLENNVLPLNQVVNKPPEKRQRAPSAYNCFIKEEIKRLKTLYPNMTHKQAFSTAAKNWAHFPPSQHRGGCSLGERKMAKVSAARNSMVPRDSNGLIP
SlYABBY4	MDYVQSSEHLCYVRCNFCNTVLAVGIPYKRLMDTVTVKCGHCSNLSFLTTRPPIQGQCFDHQPNIQGYCSELKNKGQASSSTSSTSSEPLSPKAPFVVKPPEKKHRLPSAYNRFMKEEIQRIKSENPEIPHREAFSAAAKNWARYLPNPPNSGNTNNV
SlYABBY5	MSLDMTYSSSSSERVCYVHCNFCSTILAVSVPCNSMMTIVTVRCGHCANLLSVNIAPSLQSLPIQDLQRQNESSIEDGMSRGYGSSSSSTNSFHRFSPIPTDHDQPRSPPIRVPEKRQRVPSAYNRFIKEEIQRIKASNPDISHREAFSTAAKNWAHFPHIHFGLKLDGNKQTNKLDHAVAGEGPQKTIGLY
SlYABBY6	MASCIDVASDQLCYIPCNFCNIVLAVSVPCSSLFDIVTVRCGHCTNLWSVNMAAAFQSSSSASWQNHQVPNYTAPEYRMDFGSSTKCNMNRMSMRTPITNNVHEERIVNRPPEKRQRVPSAYNQFIKEEIQRIKANNPDISHREAFSTAAKNWAHFPHIHFGLMLESNNQAKLACGSRKL
SlYABBY7	MSSSNSLSLDHLPPPPPSEQLCYVHCNVCDTVLAVSVPCTSLFKTVTVRCGHCTNLLPGWLLPSTNHHHHHFGHTYFSPSHNLLDEISNATPNFLMNQSNSAHEFVQLPARPGFDDLPRPPPVVNRPPEKRQRVPSAYNRFIKEEIQRIKAGNPDISHREAFSAAAKNWAHFPHIQFGLMPDQTVKRTNVRQQDGEDVLTKDGLFNTSANVSVSPY
SlYABBY8	MSFDMTFSSSPSSERVCYLQCNFCNTILAVSVPCSNMLTLVTVRCGHCANMLSVNIGSLIQALPLQDVQKLQRQQYTNVENNSSNYKAYGSSSSSSSKFNRYSSIVSPQIEPKIPSIRPPEKRQRVPSAYNRFIKEEIQRIKASNPDISHREAFSTAAKNWAHFPHIHFGLKLEGNK
SlYABBY9	MSSSYIDSTNFEKLCYIPCNFCNIVLVVSVPCSNLLDIVTVRCGHCTNLWSVNMAAAFHTNSWQNHLHHQVGNYTNSPHDQYKVDFASSSITNNSTLEERNVNRPPEKRQRGPSAYNQFIKEEIQRIKANNPDITHREAFSTAAKNWAHFPHIQFGLMLETDNQAKLGASENKEKLIMHRAALPKIKTFTF
OsDL	MDLVSPSEHLCYVRCTYCNTVLAVGVPCKRLMDTVTVKCGHCNNLSFLSPRPPMVQPLSPTDHPLGPFQGPCTDCRRNQPLPLVSPTSNEGSPRAPFVVKPPEKKHRLPSAYNRFMREEIQRIKAAKPDIPHREAFSMAAKNWAKCDPRCSSTVSTSNSNPEPRVVAAPIPHQERANEQVVESFDIFKQMERSG
OsYAB1	MSVQFTSEHVCYVNCNYCNTILVVNVPNNCSYNIVTVRCGHCTMVLSMDLAPFHQARTVQDHQVQNRGFQGNNFGSYDIASRNQRTSTAMYPMPTSQQQVSPIRPPEKRQRVPSAYNRFINSTIRDEYTYIFKGRRKPQLRMGLVEEIQRIKTSNPEISHREAFSAAAKNWAHLPRLHFGLSVADGGGGGGSN
OsYAB2	MSAQIVPAPEHVCYVHCNFCNTIFAVSVPSNSMLNIVTVRCGHCTSLLSVNLRGLVQALPAEDHLQDNLKMHNMSFRENYSEYGSSSRYGRVPMMFSKNDTEHMLHVRPPEKRQRVPSAYNRFIKEEIRRIKANNPDISHREAFSTAAKNWAHFPNIHFGLGSHESSKKLDEAIGAPSPQKVQRLY
OsYAB3	MRRRRGGSTTARAKRLEENDGDEIQRIKAGNPDISHREAFSAAAKNWAHFPHIHFGLMPDHRGLKKTSLLPQDHQRKDGLLKEGLYAAAAAAAAAANMGVAPY
OsYAB4	MSSSSSSSAVFPLDHLAAPSPTEQLCYVHCNCCDTILAVGVPCSSLFKTVTVRCGHCANLLSVNLRGLLLPAPAPAPANQLHFGPSLLSPTSPHGLLDEVAFQTPSLLMEQAASASLSSITGRSSSSCASNAPAMQMPPAKPVQQEPELPKNAPASANRPPEKRQRVPSAYNRFIKDEIQRIKAGNPDISHREAFSAAAKNRQLVPGRLRDAESKRLWFLGAFSPTAAIARWAHFPHIHFGLMPDQGFKKTFKPQDGSEDILLKDSLYAAAAAAAAAAANMGVTPF
OsYAB5	MSSAPETFSLDHLSQHQQQQPPPLAEQEQLCYVHCNFCDTILAVGVPCSSLFKTVTVRCGHCANLLSVNLRGLLLPAAASTANQLPFGQALLSPTSPHGLLDEVPSFQAPASLMTEQASPNVSSITSSNSSCANNAPATSMASAANKATQREPQQPKNAPSANRTSEKRQRVPSAYNRFIKDEIQRIKASNPDITHREAFSAAAKNWAHFPHIHFGLMPDQGLKKTGIQSQDGAGECMLFKDGLYAAAAAAAAATAASSMGVTPF
OsYAB6	MSAQIAPAEQVCYVHCNFCNTILAVSVPGNSMLNIVTVRCGHCTNLLSVNLRGLMHSAPALQDHHHHHLQESGLSGCFRDQSGYPEFGFSAASSSSKLRLPPAAAAMVSYSQQNQQLEQALHARPPEKRQRVPSAYNRFIKEEIRRIKANNPDISHREAFSTAAKNWAHYPNIHFGLSPGHEGGKKLVDVDPIPTAPSSKKIQGFYS
OsYAB7	MSSAARHHCSGLRERLGCVQCSFCATVLLVSVPCSSVLRVVGRAVRPLLRHPLRRQPAAVAGVGVHRADSTAPGRKQRTPSAYNCFVKEEIKRIKSMEPNITHKQAFSTAAKNWAHLPRIQQKRGRDSC
ZmYAB1	MDMVSQSEHLCYVRCTYCNTVLALQVGVPCKRLMDTVTVKCGHCNNLSYLSPRPPMVQPLSPTDHPLGPFQCQGPCNDCRRNQPLPLASPSSTELSPRMPFVVKPPEKKHRLPSAYNRFMREEIQRIKAAKPDIPHREAFSMAAKNWAKCDPRCSTAASTETSNSAPAEPRVVPTPQLTEPRFDLEDRAKGQVIESFDIFKHIERSI
ZmYAB2	MSSAQIAPADHVCYVHCNFCNTVLAVSVPGNSMLSMVTVRCGHCTNLLSVNLRALMHSVPEQDQLQQENIRVHGTLREHHQCGGGHHLELGSSSSSRFRLPMMMSYAPQNEHLLQEQTLNNARPAPEKRQRVPSAYNRFIKEEIRRIKANNPDISHREAFSTAAKNWAHYPNIHFGLNSGREGGKNKLVDEAVAAVAVAPKKIQGFY
ZmYAB3	MSSSSSSSSAATVFPPSPQLPPPLLVENLPPLHQLTPPVAAAAAPASEQLCYVHCHFCDTVLVVSVPTSSLFKTVTVRCGHCSSLLTVNMRGLLFPGTPANTAAAAAAAPPPPPAAAVTSTTATMTTAPPPPPATSVNNNGQFHFIPHSLDLALPIPPHQSLLLDEISSAANPSLQLLEQHGLGGMITSGRNAAAPHPHPPQPQAPAAGKGAKEPSPRANSAINRPPEKRQRVPSAYNRFIKDEIQRIKAGNPDISHREAFSAAAKNWAHFPHIHFGLMPDHQGPKKTSLLPQDHQRSDGGGLLKEGLYAAAANMGVAPY
ZmYAB4	MLNMVTVRCGHCTSLLSVNLRGLIQSLPVVQNHYSQEHFKVQNFSFTENYPEYAAPPSSSRYRMPTMLSAKGDLDHMLHVRAPEKRQRVPSAYNRFIKEEIRRIKANNPDISHREAFSTAAKNWAHFPNIHFGLGPYESSNKLDETIGATGHPRKIQDPY
ZmYAB5	MMSSAPEETLFNLDQQQPPPAEQEQICYVHCSYCDTILAVGVPCSSLFQTVTVRCGHCSNLLYVNLRALLLPAAAANNQLPPFGQPLLSPTSPHGLLDAEAMSFQAPSLPGAEPPSACVSGVTSINNTCGGNTTTSSAMSSMAPPPAKHALQEAQQLPRTAASVNRTSEKRQRVPSAYNRFIKDEIQRIKASNPDITHREAFSAAAKNWAHFPHIHFGLMPDQGLKKNPMQNQEGAECMLFMDGLYASMGFSPF
ZmYAB6	MSSAQIAPADHVCYVHCSFCNTVLAVSVPGNSMLNIVTVRCGHCANLLSVNLRALMHSLPEQDHQLQENIKVHGINGTLHDDHQYCGHLDQLGSSSSSRFRRLPVMCSPQNEQHLLQEQTLNNNARPPEKRQRVPSAYNRFIKEEIRRIKANNPDINHREAFSTAAKNWAHYPNIHFGLDDSGREGKKKLVDHEAAASVVAVAAAPTAAKKIQGFY
ZmYAB7	MSSAPLQIAPVPEHVCYVHCNFCNTILAVSVPSHSMLNIVTVRCGHCTSLLSVNLRGLIQSLPVQNHHYSQQQENFTVQNMGFTENYPEYAPSYRMPTTLSAKGDLDHMLHVRAPEKRQRVPSAYNRFIKEEIRRIKACNPDISHREAFSTAAKNWAHFPNIHFGLGPCESSNNLDEATGAMCHPQKVQDLY
ZmYAB8	MSSSSSSSSSSAATVFPRSPQLPPPVLVENGLTPLHQLTPVAAAAPAAEQLCYVHCYFCDTVLVVPLSCLNLKDFHKLEGVPGTWVQVSVPTSSLFKTVTVRCGHCSSLLTVDMRGLLFPGTPTDTVAGAAPPPAADTSTTTTTITTAPPPANSVNNGQFHLPHSLNHPHHQSLLVDEISSAANPSLQLQLEQHGGLGGLILGGSRNTAAPPPPQPPAAGKGAKEPSPRANPAVNRPPEKRQRVPSAYNRFIKDEIQRIKAGNPNISHREAFSAAAKNWAHFPHIHFGLMPDHQGLKTTSLLPQDHQRKDGLLKEGLYAAAAAAAAHAAANMGIAPY
ZmYAB9	MRAQVGVPCSSLFKTVTVRCGHCANLLSVNLRGLLLPPAAPAPPNHLNFAHSLLSPTSPHGLLDELALQQAPSFLMEQASANLSSTMTGRSSNSSCASNLPPPAPMPAAQPVQQEAELPKTAPSVNRPPEKRQRVPSAYNRFIKDEIQRIKAGNPDITHREAFSAAAKNWAHFPHIHFGLMPDQGLKKTFKTHQDGAEDMLLKDDLYAAAAAAAAANMGITPF
ZmYAB10	MSAQFASEHACYVNCNYCNTILVVNVPSSCSYNVVTVKCGHCTMVLSMDLSPFHQQARTVPDNQVVQNRGFQYNNFGSYEQASSRNLRTPPMYPVSNNQPQVPPIRPSEKRQRVPSAYNRFIKEEIQRIKTSNPEISHREAFSAAAKNWAHLPRLHFGLSVADGGGGSN
ZmYAB11	MSSSSSPRHPCFGAALPERLGYVQCKFCATILLVGVPIGGSLQLLKTVAVQCGSCCGILSVALPPDEAPAPASVELLPLMQEAGGVDPPPRDSDESSGEDRGETTEAATVADNHAAFPAVNKPPLRKQRTPSAYNCFIKEEIQRIKARDPGITHKEAFSAASKNWAHLPRIQKTGG
ZmYAB12	MCAWGPGIIAGIETLPPSPLVACSTDSSSSSSTSRPVSSPFFVCLCLLVSRLTTQLASRQPDTRCFQISHRTVVVGPSENIPPRPPPRAPPRPRTPAGHQASMDTVSQSEHLCYVRCTYCNTVLAVGVPCKRLMDTVTVKCGHCNNLSYLSPRPPMVQPLSPTDHPLGPFQCQGPCSECRRNQPLPLASPTSTDLTPRMPFVVKPPEKKHRLPSAYNRFMREEIQRIKAAKPDIPHREAFSMAAKNWAKCDPRCSTTASTATSNSAPEPARVVVPTPHVTEPRFDLEDRAKEHVIESFDIFKQIERNI
ZmYAB13	MTSPVPETFSLQDQQPPPPPPAEQEQICYVHCSYCDTILAVGVPCSSLFQTVTVRCGHCANLLYVNLRALLLPPATAPAAANHLPPFGQALLSPTSPHGLLDAETMSSSSFQAPSLPSAEPPSAACVSGITSINNTACGGNNAASAMAPPPAKPALHEPPQLPRSAASANKTSEKRQRVPSAYNRFIKDEIQRIKASNPDITHREAFSAAAKNWAHFPHIHFGLMPDQGLKKHPMQTQEGAECMLFKDGLYAAAAAATAASSMGISPF
CpFIL	MSSSSAFSVDHLPSSDQLCYVHCNFCDTVLAVSVPCSSLFKTVTVRCGHCTNLLSVNMRALLLPTPNQLNFSHSFFSPPHTLLEQIPNPAPSLLLDQSNPNQSLVSTVRGIDEPPKAPSINRPPEKRQRVPSAYNRFIKDEIQRIKAGNPDITHREAFSAAAKNWAHFPHIHFGLLPDQAVKKTSVRQQEGDEVLIKDGFFSTANMGITPY
CpCRC	MEFLPSSDHVYYVHCSFCNTVLAVGVPRKRMLETVTVKCGHCSNLSFLSTRSVPQTHCPDLQLGFQSQGLYSDYMKGQSSSSSSSSTSSQLTIPDVPYVVKPPEKKHRLPSAYNRFMKEEIQRIKTINPKIPHREAFSRAAKNWARSDPHAPNETTLEMSKELSVSFAHENE
CpYABBY2	MSIDVASERMCYVHCNLCNTILAVSVPFSNLFNIVPIRCGHCANLLSVNMGSLLQAFPLQGFQHQNYHCQDKGSDFGSSSKSNKILMLDSTENAQPRMLPIPPPEKRPRVPSAYNRFIKEEIQRIKASNPDISHREAFSTAAKNWAHFPHIHFGLSIEGSNQVRIGESLAGEGAQKTPGFY
CpYABBY5-1	MSACVDAASEQLCYIPCNFCNIILAVSVPRSSLFDIVTVRCGHCTNLWSVNMAAALQSLSWQEMQTPTFISPDYRLDLGSSSKCNRVAMLTSVASNEERTVVNRPPEKRQRIPSAYNQFIKEEIQRIKANNPEISHREAFSTAAKNWAHFPHIHFGLMLEANNQPKLDEGPEKHLITNAAIYNN
CpYABBY5-2	MSSCIGATSDQVCYIPCNFCNIILAVCVPRSSLFDIVTVRCEHCMNLWSVNMAAVLQSLSWQEIQTPTFTSPDYRMNIASSSKCNKVAMQASSMNERMMGVNRPPEKRQRVPSAYNQFIKEEIQRIKANNPEISHREAFSTAAKNWAHFPHIHFGLMLETNNQAKLDEGPEKCLMTKAAVFNK
MSYABBY5	MDMAEQLCYIPCSYCNIILAVSVPCSSLFDVVTVRCGHCANLWTVNMAAAFPSLHASSFQDLHHHHHQGLSYAPSDYRVDLGSSSKWNYRMPMQPPSFINKPDQRIINRPPEKRQRVPSAYNQFIKEEIQRIKANNPDISHREAFSTAAKNWAHFPHIHFGLMLESKNQDNKLEEDSEKHQMRRAAVLNK
MSYABBY6	MDASEQIRYIPCSFCSIVLAVSVPCSSLLDVVTVRCGHCSNLWTVNMAASAFPLLQQQQQLQPPSSCQATNCSTTPTEYKVDLGSSSKWNYKIQPSIQKKPEPRIVNRPPEKRQRVPSAYNQFIKEEIQRIKANNPDISHREAFSTAAKNWAHFPHIHFGLMLESNTQPNLNEGPEKHQFRRATVRNK
MSYABBY2	MSMELTAEPVCYVNCNYCNTILAVNVPYGSMFTIVTVRCGHCSNLLSVNMGALLQSVHLQDFQKQQCLGMEGGTIRDNGSSSKCNRYASLQLDTEQPKMPPIRPPEKRQRVPSAYNRFIKEEIQRIKASNPEISHREAFSTAAKNWAHFPHIHFGLNVDSNKQAKLDHPVAGEAAAQKSLGF
MSYABBY4	MSVDMTLERVCYVQCNFCTTILAVNVPRSNMLNMVTVRCGHCANLLSVDMGGLLHSFYLQDFHQLEKQQSAADAAIQDTGSSSTCNRFTPLQSQHEQPKMPPIRTSEKRQRVPSAYNRFIKEEIQRIKASTPEITHRQAFSAAAKNWAHLPRIHFGLNKTS
AaYABBY5	MSSIDVAASSEQLCYIPCNFCNIVLAVSVPCNSLFDIVTVRCGHCTNLWSVNMGMAAFHQSLSNSNSTSQDSTAHHHPQKAPTHTPPNYRVDLGSSSKYNSRMPMRQSPASITSDPKINRPPEKRQRVPSAYNQFIKEEIQRIKANNPEISHREAFSTAAKNWAHFPHIHFGLMLDANNHQAKLDELSCVQGSEKRHRSRTSLFKK
CsFILa	MSSSSSAFSPDHHHHLSPPSSEQLCYVHCNFCDTVLAVSLSPPEEIRSSSSNLLINQQNASESVTPIRGLEELPKPPAANRPPEKRQRVPSAYNRFIKDEIQRIKAGNPEISHREAFSAAAKNWAHFPHIHFGLLPDQPVKKANMRQQDGEDVLMKDGFLAPANMGRARIHSFDEISKKLQVNLIHSSDEIPKTEKERSSFDEISKKLQVNLIHSSDEIPKTEKERSREEPRSPPSIRKSQFIRRSFEINRSRGHVSFAGQRSFVDVLQGVKTNTSIKFTEEGNCWLYGSVIICFNTEYSILNVSETLKEKGLEHILVRKGGGRDGILTFNSQDELKSNIGNLKDWFKDLSQFVVEWKSGIHLV
CsFILb	MSSSSSSSSTLSQEHHLPPSEQLCYLHCNICNTVLAVSVPCTSLFKTVTVRCGHCTNLLPVNMLGLLLPSTNQLHLGHTFFSPSHNLLQEIPNPTQNFLINETNSTDFGVLLRGGLDELPRPPVINRPPEKRQRVPSAYNRFIKDEIQRIKARNPDISHRDAFSAAAKNWAHLPHIHFGLLPDQTVKKTTVLQQEGEDVLMQDGFFAPANVGVSPF
CsYAB2	MSLDIASESVCYVHCNFCNTILAVSVPCSSMLTIVTVRCGHCANLLSVNMGALLQTLPHQDLQKLQKQQFSFEDATPEKRQRVPSAYNRFIKEEIQRIKASNPDISHREAFSTAAKNWAHFPHIHFGLKLDGNQ
MlYAB1	MSSSSAFAPDHHHHLSPSEQLCYVHCNFCDTVLAVSVPCTSLFKTVTVRCGHCTNLLSVNMRGLLLPSPNQLHLGHSFFSPQNLLEEIRNSPSSLMINQPMINPNECMFPVRDIDELPKPPAAKRPPEKRQRVPSAYNRFIKDEIQRIKAGNPDISHREAFSAAAKNWAHFPHIHFGLMPDQPVKKQNVCQQEGDDHVLMKDGFLGPAANVGVSPY
MlYAB2	MSTELTSERVCYVHCNFCNTILAVSVPYGSMFNIVTVRCGHCANLLSVNMGALLQSVQLQDFQKQQSQVSAEANNTKDSGSSSKCNRSFGPLHQQPDHEQPRMPPIRPPEKRQRVPSAYNRFIKEEIQRIKASNPEISHREAFSTAAKNWAHFPHIHFGLKLDGSKQAKMDN
MlYAB3	MSSSSAFAPDNHHHHLSPSSEQLCYVQCNFCETVLAVSVPCTSLFKTVTVRCGHCTNLLSVNMRGLLLPHAAAAANQLHLGHSSFFSPHNLLEEIRSSPSSNLMMNQSNPNESSLMTVRGIDELPKPPVANRPPEKRQRVPSAYNRFIKDEIQRIKAGNPDISHREAFSAAAKNWAHFPHIHFGLMPDQPVKKTNVCQQEGDDALMKDGFLAAANVGISPY
MlYAB5	MEVPEQMCYIPCNFCSIVLAVSVPCNSLFDVVTVRCGHCTNLWSVNMAAAAFQGLHHHPFCQDTNNLQQAPSYNPAEYKVDLASSSKWNNKIAIQPSIINKPEPRIVNRPPEKRQRVPSAYNQFIKEEIQRIKANNPQISHREAFSTAAKNWAHFPHIHFGLMLETTSQTAKLNDGSEKHKMRRTAILNK

## Sheet: Table S6
Table S6 Expression levels of OfYABBYs in different flowering stages.
Gene	S1	S2	S3	S4	S5
OfYABBY1	6.77	5.42	4.267	3.937	2.673
OfYABBY2	17.383	13.09	10.197	11.263	4.8
OfYABBY3	11.643	9.073	9.187	5.97	1.157
OfYABBY4	0.04	0	0	0	0
OfYABBY5	2.533	2.427	2.263	2.27	2.593
OfYABBY6	61.7	44.253	58.107	28.657	5.31
OfYABBY7	26.43	16.913	21.023	12.573	3.77
OfYABBY8	1.22	0.687	0.753	0.46	0.29
OfYABBY9	0	0	0	0	0
OfYABBY10	0	0	0	0	0
OfYABBY11	0	0	0	0	0
OfYABBY12	164.117	193.79	164.557	161.207	34.18
OfYABBY13	49.223	65.99	56.433	53.093	14.933
Note: S1, bud-pedicel stage; S2, bud-eye stage; S3, primary blooming stage; S4, full blooming stage; and S5 flower fading stage.

## Sheet: Table S7
Table S7 Variable importance in projection (VIP) value analysis of the volatile aromatic compounds from tobacco leaves.
Var ID	VIP values (>1)	P values
β-Ionone	1.4	<0.05
Neophytadiene	1.31	<0.05
Isopentyl alcohol	1.23	<0.05
(E)-2-Hexenal	1.12	<0.05
Hexanal	1.08	<0.05
